# Supplementary material for: Sting Is Commonly and Differentially Expressed in T- and Nk-Cell but Not B-Cell Non-Hodgkin Lymphomas
Source: Cancers (Basel). 2022 Feb 24;14(5):1186. doi: 10.3390/cancers14051186 (PMC8909177; doi:10.3390/cancers14051186)
Supplement: Supplementary file 1 [file cancers-14-01186-s001.zip]

Archive with 1 entries (1 files):
- cancers-1550106-supplementary.pdf
